# Supplementary material for: Signal changes in T2-weighted MRI of liver metastases under bevacizumab—A practical imaging biomarker?
Source: PLoS One. 2020 Mar 31;15(3):e0230553. doi: 10.1371/journal.pone.0230553 (PMC7108712; doi:10.1371/journal.pone.0230553)
Supplement: S1 Data — (XLSX) [file pone.0230553.s001.xlsx]

## Sheet: Data
	Bevacizumab Liver-MRI; Patients n=22; Lesions n=33
	n	n	Age (Range)	Gender (1=male;0=female)	Primary cancer (colorectal cancer=CRC; breast cancer=BC)	Baseline MRI	T2 Metastases	T2 Spleen	long-axis diameter (LAD)	ØLAD	Signal intensity ratio metastasis/spleen (RSI)	ØRSI	1. follow-up	T2 Metastases	T2 Spleen	long-axis diameter (LAD)	ØLAD	Signal intensity ratio metastasis/spleen (RSI)	ØRSI	2. follow up	T2 Metastases	T2 Spleen	long-axis diameter (LAD)	ØLAD	Signal intensity ratio metastasis/spleen (RSI)	ØRSI	3. follow-up	T2 Metastases	T2 Spleen	long-axis diameter (LAD)	ØLAD	Signal intensity ratio metastasis/spleen (RSI)	ØRSI
	1	1a	86-90	1	CRC	2013-05-16	207.3	236.58	8.5	11.7333	0.876236	0.875673	2013-09-02	158.21	460.92	16.3	19.4667	0.343248	0.370607	2013-12-02	74.92	261.67	15	17.8	0.286315	0.24629	2014-03-21	50.8	160.38	15	18.1	0.316748	0.278775
	2	1b	"	"	"	"	224	"	11.3	"	0.946826	"	"	202	"	22.2	"	0.438254	"	"	67.17	"	19.6	"	0.256697	"	"	39	"	18.3	"	0.243172	"
	3	1c	"	"	"	"	190.2	"	15.4	"	0.803956	"	"	152.25	"	19.9	"	0.330318	"	"	51.25	"	18.8	"	0.195857	"	"	44.33	"	21	"	0.276406	"
	4	2a	76-90	1	CRC	2015-03-05	410.4	412.02	12.4	13.9333	0.996068	0.933644	2015-07-15	203.25	355.83	12.6	11.6667	0.5712	0.506431	2015-09-11	291	351.17	3	7.26667	0.828658	0.570711	2016-01-18	128.21	204	11.7	14.0667	0.62848	0.533431
	5	2b	"	"	"	"	357.3	"	3.6	"	0.867191	"	"	197.75	"	5.6	"	0.555743	"	"	172.75	"	3.8	"	0.491927	"	"	117.25	"	8.4	"	0.574755	"
	6	2c	"	"	"	"	386.34	"	25.8	"	0.937673	"	"	139.61	"	16.8	"	0.39235	"	"	137.5	"	15	"	0.391548	"	"	81	"	22.1	"	0.397059	"
	7	3a	61-65	0	BC	2014-07-10	244.4	345.88	11	8.93333	0.706603	0.586427	2014-09-02	140.25	277.57	18.3	14.1	0.505278	0.457542	2014-12-10	147.25	264.84	15.9	20.8667	0.555996	0.541522	2015-03-24	77.75	316.47	19.6	23.5	0.245679	0.310456
	8	3b	"	"	"	"	194.8	"	11.6	"	0.563201	"	"	124.5	"	18.8	"	0.448536	"	"	147.25	"	25.2	"	0.555996	"	"	127	"	28.6	"	0.401302	"
	9	3c	"	"	"	"	169.3	"	4.2	"	0.489476	"	"	116.25	"	5.2	"	0.418813	"	"	135.75	"	21.5	"	0.512574	"	"	90	"	22.3	"	0.284387	"
	10	4	61-65	1	CRC	2013-10-02	216.3	226.25	8.6	8.6	0.956022	0.956022	2013-12-14	228.5	419.43	15.1	15.1	0.544787	0.544787	2014-03-31	114	266.5	40.7	40.7	0.427767	0.427767	2014-06-10	418.25	884.25	50.9	50.9	0.473	0.473
	11	5a	71-75	1	CRC	2013-12-09	247.5	327.77	6.4	14.15	0.755103	0.757848	2014-02-07	162.25	211.88	7.6	13.1	0.765764	0.756914	2014-05-10	141.75	324.5	8.7	13.15	0.436826	0.494607	2014-08-25	208.75	469.17	3.5	6.4	0.444935	0.418292
	12	5b	"	0	"	"	249.3	"	21.9	"	0.760594	"	"	158.5	"	18.6	"	0.748065	"	"	179.25	"	17.6	"	0.552388	"	"	183.75	"	9.3	"	0.391649	"
	13	6	76-80	0	BC	2013-05-27	292.6	282.67	21.8	21.8	1.03513	1.03513	2013-09-10	107.33	291.48	16.6	16.6	0.368224	0.368224	2013-12-11	107.21	305.08	9.8	9.8	0.351416	0.351416	2014-03-05	107.25	296.42	10.6	10.6	0.361818	0.361818
	14	7	61-65	0	CRC	2012-03-29	173.1	143.61	11.2	11.2	1.20535	1.20535	2012-06-02	79.25	135.33	18.6	18.6	0.585606	0.585606	2012-09-10	180.12	318.75	26.6	26.6	0.565082	0.565082	2012-12-14	128.5	254.2	16.1	16.1	0.505507	0.505507
	15	8	36-40	0	CRC	2015-03-17	207.8	317.56	4.2	4.2	0.654365	0.654365	2015-05-05	176.58	265.3	4.5	4.5	0.665586	0.665586	2015-07-06	137	289.51	5.4	5.4	0.473213	0.473213	2015-10-18	120.25	204.5	5.1	5.1	0.58802	0.58802
	16	9	86-90	0	BC	2011-04-04	181.7	214.63	4.3	4.3	0.846573	0.846573	2011-08-25	187.5	245.67	15.4	15.4	0.763219	0.763219	2012-03-02	160.5	241	31.1	31.1	0.665975	0.665975	2012-06-02	256.75	411.75	38.9	38.9	0.623558	0.623558
	17	10	61-65	0	BC	2014-09-26	254.7	241.08	14.6	14.6	1.0565	1.0565	2014-12-06	218.25	329.86	27	27	0.661644	0.661644	2015-02-03	165.81	319.81	17.1	17.1	0.518464	0.518464	2015-04-12	107.5	226.06	11.9	11.9	0.475537	0.475537
	18	11	61-65	1	CRC	2014-04-15	206.1	396.25	20.6	20.6	0.520126	0.520126	2014-06-16	157.42	252.53	25	25	0.623371	0.623371	2014-07-18	54.04	195.01	20.2	20.2	0.277114	0.277114	2014-09-03	51.25	201.35	18.6	18.6	0.254532	0.254532
	19	12	61-65	0	BC	2010-10-27	252.7	218.09	19.6	19.6	1.1587	1.1587	2012-01-14	311.25	445.04	29.5	29.5	0.699375	0.699375	2013-05-24	150.29	252.41	45.2	45.2	0.59542	0.59542	2013-08-19	180.33	416.02	42.2	42.2	0.433465	0.433465
	20	13a	61-65	1	CRC	2012-09-03	242.5	288.24	11	8.25	0.841313	0.706009	2012-12-04	299	538.75	11.9	10.6	0.554988	0.4942	2013-02-14	163.29	356.67	18.3	15.85	0.457818	0.453557	2013-05-18	143.58	377.55	23.6	23.3	0.380294	0.332512
	21	13b	"	0	"	"	164.5	"	5.5	"	0.570705	"	"	233.5	"	9.3	"	0.433411	"	"	160.25	"	13.4	"	0.449295	"	"	107.5	"	23	"	0.28473	"
	22	14	76-80	0	BC	2011-12-01	285.18	352.7	16	16	0.808563	0.808563	2012-03-12	383.25	366.44	6	6	1.04587	1.04587	2012-06-19	185.25	455.66	25.2	25.2	0.406553	0.406553	2012-09-27	62.92	243.13	23.7	23.7	0.258792	0.258792
	23	15a	51-55	1	CRC	2016-07-27	246.7	275.96	14.4	11.3	0.89397	0.830374	2016-09-09	111	174.96	36.6	30.3	0.634431	0.672297	2016-12-31	254.83	567.5	45.8	32.95	0.44904	0.436634	2017-03-07	214	490.64	71.6	52.95	0.436165	0.432853
	24	15b	"	0	"	"	211.6	"	8.2	"	0.766778	"	"	124.25	"	24	"	0.710162	"	"	240.75	"	20.1	"	0.424229	"	"	210.75	"	34.3	"	0.429541	"
	25	16	61-65	0	CRC	2013-02-01	296.8	376.52	10.1	10.1	0.788272	0.788272	2013-04-23	234	337.86	10.7	10.7	0.692595	0.692595	2013-08-08	249.33	297.75	10.6	10.6	0.83738	0.83738	2013-11-12	285.63	630.61	10.7	10.7	0.452942	0.452942
	26	17a	51-55	0	CRC	2010-11-26	296.3	465.5	30.2	33.95	0.63652	0.700107	2011-01-19	187.44	409.69	45.7	43.35	0.457517	0.516378	2011-03-21	106	414.1	48	48.1	0.255977	0.319198	2011-07-20	234.5	641.75	66.6	65.05	0.365407	0.299766
	27	17b	"	"	"	"	355.5	"	37.7	"	0.763695	"	"	235.67	"	41	"	0.57524	"	"	158.36	"	48.2	"	0.38242	"	"	150.25	"	63.5	"	0.234125	"
	28	18	71-75	1	CRC	2012-11-29	147.3	298.71	3.9	3.9	0.49312	0.49312	2013-02-28	121.93	284.54	5.4	5.4	0.428516	0.428516	2013-06-04	149.5	282	7.9	7.9	0.530142	0.530142	2013-10-16	123.58	322.68	15.8	15.8	0.38298	0.38298
	29	19	61-65	0	BC	2011-11-03	667.6	676.72	60.2	60.2	0.986523	0.986523	2012-02-18	146.33	323.43	65.6	65.6	0.452432	0.452432	2012-05-05	161.16	407.74	65	65	0.395252	0.395252	2012-09-18	73.83	277.67	58.2	58.2	0.265891	0.265891
	30	20a	81-85	1	CRC	2010-12-07	221.4	246.13	10.4	10.55	0.899525	0.819079	2011-03-11	337.18	407.41	9.3	9	0.827618	0.719705	2011-05-23	437	751.68	10.3	10.3	0.581364	0.554578	2011-08-20	401.25	835.53	9.4	8.95	0.480234	0.482341
	31	20b	"	"	"	"	181.8	"	10.7	"	0.738634	"	"	249.25	"	8.7	"	0.611792	"	"	396.73	"	10.3	"	0.527791	"	"	404.77	"	8.5	"	0.484447	"
	32	21	56-60	0	BC	2011-05-02	783.01	597.78	28.4	28.4	1.30986	1.30986	2011-09-28	665.74	788.45	41.3	41.3	0.844366	0.844366	2011-12-05	126.08	255.4	30.7	30.7	0.493657	0.493657	2012-03-07	141.42	367.77	71	71	0.384534	0.384534
	33	22	56-60	0	BC	2015-05-21	312.2	364.41	20.1	20.1	0.856727	0.856727	2015-09-01	213.35	372.26	24.4	24.4	0.573121	0.573121	2015-12-23	214.4	340.53	24.2	24.2	0.629607	0.629607	2016-03-10	154.98	270.79	18.3	18.3	0.572325	0.572325
	Cytotoxic Liver-MRI; Patients n=22; Lesions n=34
	n	n	Age (Range)	Gender (1=male;0=female)	Primary cancer (colorectal cancer=CRC; breast cancer=BC)	Baseline MRI	T2 Metastases	T2 Spleen	long-axis diameter (LAD)	ØLAD	Signal intensity ratio metastasis/spleen (RSI)	ØRSI	1. follow-up	T2 Metastases	T2 Spleen	long-axis diameter (LAD)	ØLAD	Signal intensity ratio metastasis/spleen (RSI)	ØRSI	2. follow up	T2 Metastases	T2 Spleen	long-axis diameter (LAD)	ØLAD	Signal intensity ratio metastasis/spleen (RSI)	ØRSI	3. follow-up	T2 Metastases	T2 Spleen	long-axis diameter (LAD)	ØLAD	Signal intensity ratio metastasis/spleen (RSI)	ØRSI
	1	1a	51-55	1	CRC	2013-11-06	193.04	246.17	11.3	9.63333	0.784174	0.831905	2014-02-11	193.65	188.5	16.9	12.8333	1.02732	1.06329	2014-04-09	109.75	1115.5	11.3	8.73333	0.0983864	0.105988	2014-07-23	198	233	15.6	10.8333	0.849785	0.839592
	2	1b	"	"	"	"	216.54	"	17.6	"	0.879636	"	"	207.21	"	21.6	"	1.09926	"	"	126.71	"	14.9	"	0.11359	"	"	193.25	"	16.9	"	0.829399	"
	3	2a	51-55	0	BC	2012-02-14	293.75	395.62	9.2	6.5	0.742505	0.746297	2012-05-25	293.75	300	8.9	6.46667	0.979167	0.888333	2012-09-03	191.79	263.8	4.4	9.76667	0.727028	0.977616	2013-01-14	304.5	297.95	8.4	11.3667	1.02198	1.11764
	4	2b	"	"	"	"	296.75	"	10.3	"	0.750088	"	"	239.25	"	10.5	"	0.7975	"	"	324	"	24.9	"	1.2282	"	"	361.5	"	25.7	"	1.21329	"
	5	3a	71-75	1	CRC	2012-11-14	213	298	11	11.7	0.714765	0.727567	2013-03-01	231.56	250.51	17.3	16.2	0.924354	0.811684	2013-06-18	200.25	259.22	12.2	14.4	0.77251	0.761747	2013-09-19	191.25	267.18	18.1	15.7	0.71581	0.705517
	6	3b	"	"	"	"	220.63	"	12.4	"	0.740369	"	"	175.11	"	15.1	"	0.699014	"	"	194.67	"	16.6	"	0.750984	"	"	185.75	"	13.3	"	0.695224	"
	7	4a	51-55	0	BC	2011-03-21	1167.41	1334.73	13.9	15.25	0.874641	0.883385	2011-07-03	699	1011.55	15.2	20.15	0.691019	0.679022	2011-09-27	175.86	235.95	11.5	18.05	0.745327	0.77847	2011-12-16	484.23	895.5	13.7	14.4	0.540737	0.535846
	8	4b	"	"	"	"	1190.75	"	16.6	"	0.892128	"	"	674.73	"	25.1	"	0.667026	"	"	191.5	"	24.6	"	0.811613	"	"	475.47	"	15.1	"	0.530955	"
	9	5a	81-85	0	BC	2012-10-15	232.82	303.53	12.4	12.4	0.767041	0.767041	2013-01-14	524.97	662.93	8.6	8.6	0.791894	0.791894	2013-04-10	289.75	253.69	8	8	1.14214	1.14214	2013-07-29	383.33	338.46	8	8	1.13257	1.13257
	10	6a	66-70	0	CRC	2016-02-03	321.75	388.42	7.1	6.3	0.828356	0.842516	30.06.20176	243.08	235.03	5.8	7.63333	1.03425	0.997149	2016-09-20	440.17	429.6	14.4	11.6	1.0246	1.01743	2017-01-13	513.24	562.5	13.7	16.3667	0.912427	0.947188
	11	6b	"	"	"	"	385	"	7.8	"	0.991195	"	"	208.25	"	7.6	"	0.886057	"	"	418.67	"	8.5	"	0.974558	"	"	492.75	"	15.3	"	0.876	"
	12	6c	"	"	"	"	275	"	4	"	0.707996	"	"	251.75	"	9.5	"	1.07114	"	"	452.42	"	11.9	"	1.05312	"	"	592.39	"	20.1	"	1.05314	"
	13	7	76-80	0	CRC	2014-03-07	210.09	238.44	36.2	36.2	0.881102	0.881102	2014-06-03	150.1	167.42	40.4	40.4	0.896548	0.896548	2014-08-06	323.81	337.27	44.7	44.7	0.960091	0.960091	2014-11-19	139.65	128.77	40.8	40.8	1.08449	1.08449
	14	8	41-45	0	BC	2014-01-13	338.5	389.5	4.7	4.7	0.869063	0.869063	2014-05-25	250.5	326.92	8.5	8.5	0.766243	0.766243	2014-09-01	737.75	863.03	4.7	4.7	0.854837	0.854837	2014-11-07	261.5	248.19	5.2	5.2	1.05363	1.05363
	15	9a	76-80	1	CRC	2016-06-04	61.8	88.14	15.3	20.75	0.701157	0.669957	2016-09-07	245.49	452.81	12	15.2	0.542148	0.664705	2017-01-18	258.33	286.27	28.1	19.6	0.9024	0.925176	2017-03-01	242.56	344.86	21.1	22	0.703358	0.638027
	16	9b	"	"	"	"	56.3	"	26.2	"	0.638757	"	"	356.48	"	18.4	"	0.787262	"	"	271.37	"	11.1	"	0.947951	"	"	197.5	"	22.9	"	0.572696	"
	17	10	76-80	0	BC	2012-10-01	170	288.28	6.1	6.1	0.589704	0.589704	2012-12-12	110.41	213.25	12.9	12.9	0.517749	0.517749	2013-03-03	121.29	230.64	8.3	8.3	0.525884	0.525884	2013-06-18	280.75	352.75	6.9	6.9	0.795889	0.795889
	18	11	81-85	0	CRC	2012-01-30	414.11	464.51	17.8	17.8	0.891499	0.891499	2012-03-20	274.17	256.39	17.3	17.3	1.06935	1.06935	2012-06-22	451.79	591.99	12.1	12.1	0.763172	0.763172	2012-09-03	165.48	231.4	9.1	9.1	0.715125	0.715125
	19	12a	56-60	1	CRC	2012-07-24	79.01	226.71	37.5	35.7	0.348507	0.392087	2012-09-17	89.08	270.49	28.5	27.3	0.329328	0.332489	2012-11-01	218.17	541.53	19.6	17.7	0.402877	0.436652	2013-02-05	130.67	230.25	18	17.1	0.567514	0.593572
	20	12b	"	"	"	"	98.77	"	33.9	"	0.435667	"	"	90.79	"	26.1	"	0.33565	"	"	254.75	"	15.8	"	0.470426	"	"	142.67	"	16.2	"	0.619631	"
	21	13a	71-75	0	BC	2015-05-06	156.87	245.39	31.7	24.75	0.639268	0.645136	2015-08-09	134.15	223.42	28.2	25.05	0.600439	0.58446	2015-09-07	226.37	359.53	22.9	19.85	0.629628	0.571663	2015-12-13	285.21	423.15	22.7	20	0.674016	0.565686
	22	13b	"	"	"	"	159.75	"	17.8	"	0.651005	"	"	127.01	"	21.9	"	0.568481	"	"	184.69	"	16.8	"	0.513698	"	"	193.53	"	17.3	"	0.457356	"
	23	14	66-70	0	CRC	2014-01-30	614	515	20.9	20.9	1.19223	1.19223	2014-03-12	367.16	210.25	41.1	41.1	1.7463	1.7463	2014-06-03	590.08	315.9	44.6	44.6	1.86793	1.86793	2014-08-14	256.64	229.36	41.8	41.8	1.11894	1.11894
	24	15	66-70	0	CRC	2014-01-20	106.15	150.14	14.6	14.6	0.707007	0.707007	2014-04-17	127.24	156.32	30.6	30.6	0.813971	0.813971	2014-07-03	134.43	118.5	26.5	26.5	1.13443	1.13443	2014-10-13	214.58	182.28	30.2	30.2	1.1772	1.1772
	25	16	56-60	1	CRC	2014-01-15	238.67	250.96	9.4	9.4	0.951028	0.951028	2014-05-06	242.5	228.35	9.8	9.8	1.06197	1.06197	2014-07-29	291	294.42	8	8	0.988384	0.988384	2014-11-05	368.25	407.87	8.7	8.7	0.902861	0.902861
	26	17a	66-70	1	CRC	2015-08-07	266.25	322.87	7.1	10.2333	0.824635	0.828342	2015-11-16	274.25	232.34	16.2	13.9667	1.18038	1.25567	2016-02-16	310.65	231	38.7	30.8667	1.34481	1.54043	2016-04-26	527.46	522.71	41.8	33.1	1.00909	1.18728
	27	17b	"	"	"	"	270.75	"	10	"	0.838573	"	"	325.75	"	9.2	"	1.40204	"	"	404.25	"	24.6	"	1.75	"	"	687.9	"	28.3	"	1.31603	"
	28	17c	"	"	"	"	265.34	"	13.6	"	0.821817	"	"	275.23	"	16.5	"	1.1846	"	"	352.62	"	29.3	"	1.52649	"	"	646.444	"	29.2	"	1.23672	"
	29	18	46-50	1	CRC	2011-03-04	128.16	165.87	15.7	15.7	0.772653	0.772653	2011-06-05	165.88	227.99	29	29	0.727576	0.727576	2011-11-09	28.96	334.05	59	59	0.0866936	0.0866936	2012-01-04	247.1	197.03	65	65	1.25412	1.25412
	30	19a	66-70	0	BC	2014-01-13	404	374.51	5.3	13.4	1.07874	0.949708	2014-05-07	512.5	296.11	12.6	19.05	1.73078	1.34322	2014-07-07	425.5	276.9	11.1	21.55	1.53666	1.38008	2014-10-25	190.96	251.35	8.2	20.4	0.759737	0.745455
	31	19b	"	"	"	"	307.35	"	21.5	"	0.820672	"	"	282.98	"	25.5	"	0.955658	"	"	338.79	"	32	"	1.22351	"	"	183.78	"	32.6	"	0.731172	"
	32	20	51-55	0	CRC	2012-03-09	316.75	281.64	12.9	12.9	1.12466	1.12466	2012-06-23	211.92	314.92	8.9	8.9	0.672933	0.672933	2012-09-12	175.75	316.87	3.8	3.8	0.554644	0.554644	2012-12-17	267.5	289.75	8.3	8.3	0.92321	0.92321
	33	21	51-55	0	BC	2014-02-26	381.92	316.63	32	32	1.2062	1.2062	2014-05-02	325.04	230.01	35.2	35.2	1.41316	1.41316	2014-08-17	271.49	228.1	31.9	31.9	1.19022	1.19022	2014-11-24	376.6	275.74	31.6	31.6	1.36578	1.36578
	34	22	46-50	0	BC	2012-11-26	285.91	241.06	16.2	16.2	1.18605	1.18605	2013-01-11	250.34	306.37	12.6	12.6	0.817117	0.817117	2013-04-10	220.5	384.68	10.3	10.3	0.573204	0.573204	2013-08-09	286.75	185.04	11.5	11.5	1.54966	1.54966
